# Supplementary material for: Exercise modulates behavioral and neural mechanisms of working memory in excessive short video users
Source: Front Psychol. 2026 Jul 6;17:1875248. doi: 10.3389/fpsyg.2026.1875248 (PMC13381191; doi:10.3389/fpsyg.2026.1875248)
Supplement: Supplementary file 1 [file Table_1.xlsx]

## Sheet: Sheet1
number	exercise	video	accuracy ratio	rt	accuracy	JYCH2	JYCH3	JYCH4	JYCH5	JYCH6	JYCH7	JYCH8	JYCH9	JYCH10	JYCH11	JYCH12	JYCH13	JYCH14	JYCH15	JYCH16	JYCH17	JYCH18	JYCH19	JYCH20
1	3	2	1.10478	796.54	0.88	3e-06	7.8e-05	0.000288	4.7e-05	9.6e-05	5.3e-05	-2.9e-05	9.9e-05	0.000283	0.000359	0.000135	0.000407	0.000122	0.000152	-0.00012	0.000677	5.6e-05	0.000107	0.000262
2	2	2	1.22125	777.89	0.95	2.7e-05	9.1e-05	0.000134	1.1e-05	9.6e-05	9.5e-05	-0.000273	1e-05	4.1e-05	3.2e-05	6.9e-05	1.2e-05	2.4e-05	3.2e-05	2.3e-05	1.9e-05	0.000116	6e-05	0.000279
3	2	2	1.3702	700.63	0.96	-0.000461	0.000109	5.5e-05	-9e-06	-2.9e-05	1.5e-05	0.000156	-1.4e-05	0.00014	0.000172	0.000122	0.000188	-9e-06	-2.8e-05	-4.2e-05	-0.000232	0.000144	9.7e-05	0.000211
4	2	2	1.46364	655.9	0.96	0.000737	0.000228	6.2e-05	-4.9e-05	-3.7e-05	-7.9e-05	-0.000204	-0.000106	-0.000184	-9.5e-05	-7.7e-05	-5.2e-05	-3.9e-05	-8.6e-05	-0.000118	-1.4e-05	-2.9e-05	-0.000102	-7.9e-05
5	3	1	1.17557	757.08	0.89	3e-06	-6.1e-05	1.5e-05	-3.6e-05	5.6e-05	6.8e-05	0.001508	1.3e-05	-4.9e-05	-0.000623	1.7e-05	-9.9e-05	4.2e-05	-4e-05	3.2e-05	6.8e-05	-1.3e-05	4.6e-05	1.2e-05
6	2	1	1.41011	687.89	0.97	0.000126	7.6e-05	9.9e-05	6e-05	4.6e-05	6e-05	2.1e-05	4.1e-05	2.2e-05	7e-05	5.6e-05	9.8e-05	7.6e-05	9.6e-05	0.00012	0.000107	0.000127	6.8e-05	8e-05
8	1	1	1.0601	707.48	0.75	-5e-06	-0.000107	-9.5e-05	-2.3e-05	-0.0002	-6.1e-05	2.5e-05	-7.6e-05	-1.4e-05	8.3e-05	-7.3e-05	-8.1e-05	-8.4e-05	-5.4e-05	-0.000119	-1.3e-05	-4.8e-05	-6.5e-05	-6.2e-05
9	3	2	0.762002	905.51	0.69	-2.6e-05	2.5e-05	-3.6e-05	-1.8e-05	-9.1e-05	-7.5e-05	0.000131	0.00014	0.000138	-0.000189	-0.000101	4.5e-05	2.6e-05	3.6e-05	2e-05	0.000112	3.5e-05	-6.8e-05	3.4e-05
10	1	2	1.11223	746.25	0.83	8.2e-05	0.00011	-8e-05	-8.8e-05	-0.000112	-0.000164	-4.3e-05	-8.5e-05	-9.3e-05	-0.000269	-0.000168	-0.000249	-0.000111	-8e-05	-0.000198	-0.000134	-1.1e-05	-0.000219	-0.000337
11	3	2	0.70003	757.11	0.53	-0.000108	-0.000336	-0.000199	3e-05	-8.6e-05	-6.3e-05	-0.0001	-0.000192	-0.000118	-0.000168	-0.000111	-0.000353	-0.000134	-0.000223	-0.00021	1.5e-05	0.00016	-8.1e-05	-0.000112
12	3	2	1.09638	820.88	0.9	-0.000113	-0.000185	-0.000115	-9.5e-05	-0.000141	-9.2e-05	-7.1e-05	-0.000108	-0.000107	-7.1e-05	-6.5e-05	7e-06	-0.000201	-0.000243	-0.00023	-0.00022	-0.000172	-0.000118	-0.000124
13	3	2	0.968644	918.81	0.89	-0.000153	-0.000272	-0.000398	-0.000214	-0.00032	-0.000283	-0.000368	-0.000352	-0.000232	-0.000328	-0.000294	-0.000247	-0.000172	-0.000272	-0.000472	-0.000393	-0.000137	-0.000241	-0.000185
14	3	1	0.771133	916.98	0.63	-6.1e-05	-0.000248	-0.000405	-5.5e-05	-0.000151	-0.000207	-0.000193	-0.000191	-0.00013	-0.000415	-0.000218	-3.2e-05	-9.9e-05	3e-06	-0.000129	-0.000189	-0.000104	-0.000173	-1e-06
15	3	3	1.19941	775.38	0.93	-0.000105	0.00015	-0.000107	-0.000118	-0.000153	-0.000106	1.6e-05	1.7e-05	0.000198	-0.000222	-6.8e-05	-0.000135	5.8e-05	0.0002	-3e-05	0.000116	1.7e-05	1.8e-05	5.6e-05
16	3	3	0.843418	1055.23	0.89	6.3e-05	-0.000129	-0.000185	-3.4e-05	-0.000123	-0.000132	4.3e-05	6e-05	8e-05	-0.000231	-0.000199	-0.00016	-0.000153	-0.000103	-0.000265	-1e-06	-2.7e-05	-0.000157	-0.000135
17	3	3	1.08436	774.65	0.84	0.00014	6.3e-05	6.6e-05	1.2e-05	-1.9e-05	2.5e-05	3.5e-05	5.9e-05	8.5e-05	2.2e-05	3.9e-05	0.000109	4.1e-05	3.7e-05	7.8e-05	4.3e-05	2.3e-05	9.6e-05	0.000138
18	2	2	1.28228	733.07	0.94	7.4e-05	-0.0001	0.000113	-5.3e-05	-6.3e-05	8.4e-05	-0.00012	8e-06	-2.1e-05	0.000224	-3.7e-05	0.000227	8.6e-05	-1.7e-05	-0.00014	0.000215	0.000146	-3e-06	4.2e-05
19	3	3	1.06505	779.31	0.83	-7.5e-05	8.9e-05	8e-05	2e-06	-9.3e-05	-3e-06	-2.9e-05	1.2e-05	-1.6e-05	1.7e-05	-0.00017	0.000228	-3.1e-05	-0.000116	-0.000169	-0.000101	-6.1e-05	4.7e-05	0.000102
20	2	2	1.27039	724.19	0.92	8e-06	-8.6e-05	-0.000119	-0.000122	-0.000195	-0.000144	-4.4e-05	-0.000146	-4.4e-05	-0.000273	-0.000219	-0.000225	-0.000133	-0.000196	-0.000389	-0.000107	-0.00014	-0.000285	-0.000328
21	3	2	0.96199	914.77	0.88	-7.3e-05	4.9e-05	0.000103	-0.000485	3.8e-05	4.1e-05	0.001704	-8.2e-05	-3.4e-05	2e-05	-1.8e-05	3.3e-05	4e-06	1.7e-05	-1.8e-05	3.2e-05	7.4e-05	0.000115	9.7e-05
22	3	2	1.22302	829.59	0.77	-0.001868	-0.00048	-0.000205	1.3e-05	8.8e-05	6.4e-05	-6.1e-05	-0.000106	-0.000162	-0.000172	-0.000129	-0.000153	-0.000126	-0.0001	-0.000206	-0.000213	-0.000119	-0.000286	-0.00018
23	3	2	1.01488	807.98	0.82	0.00043	3.2e-05	1.8e-05	-2e-06	7e-05	-1.8e-05	0.000266	0.000172	0.000185	8e-06	-5e-06	8.6e-05	3.4e-05	-8.3e-05	-1.9e-05	-0.00012	7.7e-05	-4.3e-05	3.6e-05
24	3	2	1.11267	817.85	0.91	3e-05	4.9e-05	8.1e-05	1.9e-05	3.1e-05	2.1e-05	2.5e-05	3.7e-05	2e-05	0.00011	3.7e-05	7.7e-05	3.2e-05	1.7e-05	3.4e-05	6.4e-05	1.4e-05	8.7e-05	3.1e-05
25	3	3	1.06247	884.73	0.94	8.7e-05	0.0001	7.4e-05	5e-05	0.000108	6.4e-05	-5e-06	0.000164	5.9e-05	3.5e-05	7.2e-05	2e-06	0.000104	5.5e-05	4.7e-05	7.1e-05	6.2e-05	4.3e-05	9e-05
26	3	3	1.0677	871.03	0.93	1.7e-05	-0.000115	-0.00011	-2.9e-05	-8e-05	-4.6e-05	-0.000125	-8e-06	4.1e-05	-0.000132	-5.2e-05	-0.000133	-3.6e-05	-2.3e-05	-9.3e-05	1.7e-05	-2.4e-05	-0.000116	-5.7e-05
27	3	2	0.996389	933.37	0.93	5.3e-05	0.000113	5.6e-05	0.000111	0.000121	-4.5e-05	0.000193	0.000173	0.000193	-0.000163	0.000268	-0.000271	-6e-06	0.000159	0.000599	0.000172	0.000221	0.00024	0.000231
28	3	3	1.11514	789.14	0.88	-0.000538	-0.000132	-0.00011	-0.000162	-0.000206	-0.000142	2.7e-05	-0.000126	1.1e-05	0.000114	-2e-06	0.000196	-0.000127	-0.000162	-0.000156	0.000705	0.000146	-6.7e-05	-0.000159
29	2	3	1.23934	766.54	0.95	2.1e-05	3.9e-05	-1e-05	1.3e-05	4.2e-05	-2e-05	4.1e-05	-5.5e-05	-6e-06	-0.000153	-7e-06	-0.00018	-6e-06	7e-06	-5e-05	2.8e-05	-1.2e-05	-0.000101	-3.7e-05
30	1	1	1.15678	860.73	0.88	-0.000742	-6e-05	-0.00015	-0.00012	-0.000346	-0.000149	-0.000119	-0.000139	-0.000179	-0.000218	-0.000274	-0.000179	-0.000149	-0.000461	-0.000559	3.6e-05	0.000123	-7.8e-05	-7e-05
31	1	3	1.17489	883.05	0.92	7e-06	0.00012	7.4e-05	-1e-06	-6e-06	-2e-05	-2.7e-05	-3.5e-05	-4.3e-05	4.8e-05	-5.1e-05	6e-06	-4e-06	-6e-06	4e-06	-1.8e-05	8e-06	-1.8e-05	-7e-06
32	1	1	1.31221	839.21	0.97	-0.000223	-8.1e-05	-0.000254	-5e-05	-0.000222	-9.9e-05	-6.7e-05	-7.4e-05	-7.8e-05	-0.000381	-0.000183	3.3e-05	-0.000144	-0.000168	-0.000222	-0.000191	-8.9e-05	-6.5e-05	7e-06
33	3	3	0.696426	890.26	0.62	5.4e-05	3e-05	-2.5e-05	-1.2e-05	-2.5e-05	-2e-06	-6.8e-05	-0.000108	-8.8e-05	2.8e-05	-0.000126	-7.2e-05	-2.6e-05	-3.4e-05	-7.9e-05	1e-05	5.2e-05	-2.5e-05	2.6e-05
34	1	2	0.953872	817.72	0.78	0.000168	-0.000138	8.9e-05	5.1e-05	-0.000235	2e-05	7.1e-05	8.6e-05	6.5e-05	-0.00042	-0.000369	-0.000317	-1e-05	1.2e-05	-0.000227	4.2e-05	9.8e-05	-0.000498	-7.9e-05
35	2	1	1.30473	712.79	0.93	4.9e-05	-0.000173	-0.000361	-5.5e-05	-0.000333	-0.000135	0.000812	4.8e-05	0.00016	3.5e-05	-0.000551	-5e-06	-0.001193	0.000371	-0.002108	0.00057	0.000196	-0.000109	-0.000223
36	1	2	0.885848	982.11	0.87	9.5e-05	-0.00015	-0.000223	-0.000397	-0.000265	-0.000222	-0.000498	-0.000158	0.000188	-0.000581	-0.000434	-0.0004	-0.000121	-0.000113	-0.000237	-7e-05	-8.9e-05	-0.000245	-3e-06
37	1	3	1.23438	769.62	0.95	-1.6e-05	-0.000112	-8.9e-05	-3.1e-05	-3.2e-05	-4e-05	-6e-05	-8.3e-05	-5.6e-05	-0.000302	-0.000125	-0.000239	-6.4e-05	-5.4e-05	-3.5e-05	-1.6e-05	1e-06	-7.4e-05	1.8e-05
38	1	3	0.877014	980.6	0.86	-0.000364	-0.000129	-0.000134	-0.000147	-0.000856	-0.000176	-0.000646	-0.000162	-0.000331	-0.000537	-0.000721	-0.000665	-0.000226	-0.00033	-9.4e-05	0.000185	0.000116	-6.9e-05	-2.5e-05
39	1	1	1.27331	730.38	0.93	-8.2e-05	-7.7e-05	-0.000272	-0.000107	-9.6e-05	-0.000107	-8.1e-05	-0.000122	-4.9e-05	-0.000116	-0.000253	-0.000166	-9.7e-05	-8.6e-05	-0.000213	-0.000106	-3.9e-05	-0.00014	-3.2e-05
40	1	1	1.24595	722.34	0.9	-5.9e-05	-0.00015	-0.000146	-6.3e-05	-8e-05	-9.4e-05	-6.7e-05	-0.000104	-9.1e-05	-0.000206	-0.000115	-0.000195	-6e-06	-0.000112	-0.000248	-0.00012	-0.000169	-0.000101	-0.0003
41	1	2	1.07991	879.7	0.95	-0.000188	-6.9e-05	-0.000269	-3.2e-05	-0.000199	-4.9e-05	-0.000409	-0.00012	-0.000118	-0.000197	-3e-05	-0.00031	-1.5e-05	-0.000131	-0.000293	-0.000165	-0.000218	-0.000261	-0.000166
42	1	2	0.917917	849.75	0.78	-0.000262	-4.8e-05	-0.00019	-0.000125	-0.00021	-0.000124	4.9e-05	-0.00014	-5.7e-05	-0.000183	-0.000157	-0.000101	-0.000149	-5.9e-05	-0.00037	-0.000109	-0.000153	-0.000523	-0.000222
43	1	2	1.24286	740.23	0.92	1.2e-05	7.9e-05	6.7e-05	0.000118	0.000192	0.000124	-6e-06	7e-06	2.9e-05	0.000117	4.4e-05	-3.7e-05	5.1e-05	9.4e-05	8.6e-05	0.000105	0.000175	0.000112	0.000154
44	1	2	1.20514	721.91	0.87	3.7e-05	-7.7e-05	-3e-05	-0.000132	-0.000138	-0.000224	-0.000233	-0.000295	-0.000105	-0.000153	-0.00018	-0.000233	-0.000223	-0.000253	-5.9e-05	-0.000224	-0.000183	-9.8e-05	-0.000123
45	1	2	0.876973	957.84	0.84	-0.000473	-6.5e-05	-0.000391	-0.000252	-0.000303	-0.000261	-0.000193	-0.000286	-0.000118	-0.000271	-0.000326	-0.000221	-0.000222	-0.000169	-0.000328	-0.000366	-0.000329	-0.000392	-0.000182
46	1	3	0.88664	845.89	0.75	5.1e-05	0.00053	0.000689	-0.000615	-0.001261	-0.000528	0.000739	0.000566	0.000436	0.000394	0.000276	0.000562	0.000371	0.000103	-8.2e-05	0.000335	0.000286	0.000106	0.000111
47	1	2	1.10996	720.75	0.8	-2.4e-05	-0.00011	-1.6e-05	-0.000145	-0.000123	-0.000157	-4.7e-05	-4.5e-05	6.8e-05	-9.2e-05	-0.000224	-0.000102	-9.3e-05	-9e-05	-9.3e-05	-0.000251	0.000242	6e-06	0.000344
48	1	2	1.35464	649.62	0.88	-0.000177	-0.000225	-0.000325	-0.000188	-0.000432	-0.000264	0.000422	0.000169	-0.000212	-0.000477	-0.000381	-0.00036	-0.000301	-0.000657	-0.000353	-0.00114	-0.000291	-0.000276	-0.000289
49	3	2	0.953974	765.22	0.73	-5.1e-05	-8.4e-05	-6.8e-05	-2e-05	-6.3e-05	-1.5e-05	-7.9e-05	-5.8e-05	-4.9e-05	5.3e-05	-3e-05	-4.2e-05	-3.1e-05	-6.7e-05	-8.3e-05	-1.9e-05	1e-05	-4.5e-05	-0.000119
50	1	2	1.15212	798.53	0.92	0.000601	0.000491	0.000975	0.000369	0.000626	0.000629	0.00063	0.000797	0.000288	0.001103	0.000223	0.000606	0.000266	0.000211	0.000179	-0.000659	0.00047	0.000522	0.000138
51	2	3	0.978734	939.99	0.92	-0.000212	-0.001416	-0.002932	-0.000129	-0.000343	-7.9e-05	-2.5e-05	-3.3e-05	-2.6e-05	-0.000121	-0.000164	-6.8e-05	4e-06	-6.5e-05	-0.000229	-6.3e-05	-0.000116	-0.000201	-0.000229
52	2	2	1.02687	866.71	0.89	7.3e-05	-1.4e-05	1.2e-05	1.7e-05	-7.1e-05	-3.1e-05	-0.000181	1e-05	-5.7e-05	-0.000212	2e-06	-6e-05	-6e-05	-8.6e-05	4.6e-05	-0.000185	-0.000111	9e-06	0.000133
53	3	3	1.06133	791.46	0.84	0.000161	7.2e-05	0.000142	0.000108	0.000128	0.000121	0.000152	0.000165	0.000139	0.0002	-3e-06	0.000102	8.9e-05	4.3e-05	0.000101	0.000134	0.000109	0.000104	2.8e-05
54	1	3	1.0347	869.82	0.9	0.000518	-0.000211	7.7e-05	-2.6e-05	-0.000167	1.4e-05	0.000228	0.000144	0.000239	0.000138	-0.00014	4e-05	-2.2e-05	-9e-05	-0.000576	0.000119	-7.1e-05	-0.000106	-0.000122
55	1	3	0.903844	918.3	0.83	0.000147	-2.3e-05	9.6e-05	-0.000222	-0.00071	-3.9e-05	-0.000108	-6.1e-05	0.00021	-8.6e-05	-0.000731	1e-05	0.000112	0.000133	-0.000348	0.000154	0.000199	9e-05	0.000233
56	3	3	0.976801	859.95	0.84	-7.5e-05	-1.6e-05	0.000202	-9.8e-05	-6.8e-05	-5.8e-05	-0.000146	-0.000195	-7.6e-05	-0.000204	-0.000484	6e-06	5e-06	0.000209	0.000251	6.2e-05	7.2e-05	0.000319	0.000161
57	2	2	1.23318	737.93	0.91	-0.000134	-1.4e-05	2e-06	0.000189	0.000406	9.6e-05	-0.00015	-0.000104	0.000423	0.000119	9.1e-05	0.000232	8.7e-05	0.000278	-5.8e-05	-0.000107	-4.3e-05	5.3e-05	-5.8e-05
58	3	2	1.10591	741.47	0.82	0.000144	-7e-05	3e-05	-6e-06	5.1e-05	1.6e-05	0.000143	0.000142	5.7e-05	-4.7e-05	3.8e-05	1e-05	7e-06	-1.9e-05	4.3e-05	-7.2e-05	-6.8e-05	5.9e-05	-7.1e-05
59	2	1	1.27732	712.43	0.91	6.6e-05	-0.000102	4.8e-05	-8e-06	-0.000156	-2.2e-05	-8.8e-05	-0.000119	-0.000101	-7.9e-05	-0.0001	8e-06	-2e-06	-1.3e-05	-3.9e-05	0.000236	0.00014	-9.5e-05	-0.000176
60	2	2	1.26035	682.35	0.86	-0.000132	0.000163	8.7e-05	-7.9e-05	-3.2e-05	-1.7e-05	-0.000166	-0.000149	-5.5e-05	1.5e-05	-4.7e-05	-7.2e-05	-7e-05	-0.000111	-0.000109	-0.000132	3.9e-05	7.7e-05	0.000257
61	2	2	1.14653	758.81	0.87	0.000215	-7e-05	-7.2e-05	-1.2e-05	-8.4e-05	-9.5e-05	3.3e-05	5.9e-05	-7.2e-05	-0.000193	-6.8e-05	-0.000428	-0.000204	-0.000189	-0.00027	-0.000139	-4.4e-05	-0.000203	-7.1e-05
62	2	2	1.23181	795.58	0.98	0.000385	0.000289	0.000211	-0.000843	0.000638	0.000678	0.001246	-0.000121	6.5e-05	-0.000285	1e-06	-0.000124	-2.7e-05	3.9e-05	0.000187	0.000512	-0.000188	0.000264	3.1e-05
63	2	3	1.13042	822.7	0.93	4e-06	-0.000152	8.1e-05	0.000139	0.000299	-4.6e-05	-0.000925	0.000525	-0.00032	-0.000207	-0.000135	-0.000166	8.9e-05	0.000163	3.6e-05	0.000262	7.1e-05	0.00011	-1e-05
64	2	3	0.868948	943.67	0.82	-3.7e-05	-0.000121	-0.000146	-0.00011	-0.000161	-4.1e-05	-0.000846	-5.6e-05	-1.2e-05	-3.1e-05	-0.000252	-3.9e-05	-5.7e-05	-5.2e-05	-0.00015	2.2e-05	1e-05	-0.000162	0
65	2	2	1.12644	781.22	0.88	-6e-05	4.3e-05	-0.000298	-0.000298	-0.000214	-0.000644	1.3e-05	-0.000127	-0.000187	-0.000503	6.7e-05	-0.000214	-0.000252	-0.000203	-0.000114	-0.000717	-3.3e-05	-0.000291	-0.000171
66	2	3	0.995714	923.96	0.92	-0.000119	-0.000259	-0.000159	-0.000101	-0.000212	-0.000136	0.000258	-0.0001	2e-06	-0.000434	-0.000163	-0.000356	0.000133	7.7e-05	0.000216	-0.000211	-0.000224	-0.000216	-0.000145
67	2	2	1.57792	621.07	0.98	-8.7e-05	-0.000225	-0.000263	-0.000193	-0.000335	-0.000307	-0.000495	-0.000123	5.7e-05	-0.000506	-0.000177	-0.000446	-0.000228	-0.000178	-0.000268	-0.000288	8e-06	-0.000218	0.000228
68	2	2	1.18627	733.39	0.87	-0.000502	-0.000323	-0.000496	-0.00021	-0.000272	-0.000455	-0.000254	-0.000359	-0.000297	-0.000487	-0.000415	-0.000374	-0.00041	-0.00051	-0.00054	-0.000458	-0.000373	-0.000428	-0.000503
69	2	3	1.15924	776.37	0.9	0.000169	3e-06	0.00015	0.000104	0.000258	0.000146	8.4e-05	5.4e-05	5e-05	0.000118	5.4e-05	-4.4e-05	9.3e-05	5.1e-05	8.3e-05	-3.3e-05	0	5.7e-05	4.9e-05
70	2	2	1.1	790.48	0.87	0.000118	-6.7e-05	-5.5e-05	9.4e-05	0.000157	7.7e-05	-0.000917	-0.000546	-0.000689	-0.000134	-5.7e-05	1.5e-05	-2e-05	-0.000147	-8.9e-05	-0.000256	-0.000155	-5e-05	-0.000122
71	2	2	1.16762	753.67	0.88	-0.004881	-3.1e-05	-0.000299	0.000305	-0.000473	-0.000291	-0.000632	-4.4e-05	0.000179	-0.000175	-5.5e-05	-0.000174	0.00015	-0.000309	5.5e-05	0.00049	3e-05	4.6e-05	0.000154
72	2	1	1.79846	517.11	0.93	0.000248	0.000132	0.000239	0.000335	0.000121	7.6e-05	-0.001534	6.7e-05	3.8e-05	0.00026	0.000131	0.00018	8.7e-05	0.000131	0.000177	-3.5e-05	-6.5e-05	9.3e-05	4.2e-05
73	3	2	1.1679	710.68	0.83	-0.000694	-5.9e-05	-0.000112	-4.8e-05	-8e-06	-2.4e-05	-0.000834	-0.000788	-0.000756	-0.000172	-0.000272	-0.000198	-9e-05	-0.000476	-0.000322	-0.000275	0.000596	-0.000282	-0.000284
74	3	1	1.29592	640.47	0.83	-1.3e-05	-0.000256	-0.000336	-5e-06	-0.00011	3.6e-05	-8e-06	0.000105	-1.4e-05	-0.000691	8.5e-05	-0.000356	6.2e-05	-0.000106	0	-0.001123	-0.000113	-5.7e-05	-6.3e-05
75	2	1	1.18684	775.17	0.92	-0.000176	-2.5e-05	5.7e-05	-5.5e-05	-6.1e-05	-3.2e-05	-0.000135	1.5e-05	-2.6e-05	8e-06	-0.000149	-0.000115	-2.2e-05	-3.1e-05	6e-06	-8.7e-05	-0.000193	7.5e-05	3.8e-05
76	1	1	1.28006	656.22	0.84	-0.000162	-5.2e-05	-6.9e-05	3e-06	-3.1e-05	3.7e-05	-0.000176	-6.3e-05	-0.000106	-6.3e-05	-3.2e-05	-6.5e-05	-3.6e-05	-9.2e-05	-5.1e-05	-8e-05	-7.3e-05	-1.3e-05	-5e-06
77	1	1	1.63016	601.17	0.98	-0.000546	-7.7e-05	-0.000296	-8.1e-05	-9.1e-05	-3e-06	-0.000185	-0.000134	-0.000423	-0.000425	-0.000149	-0.000456	-9.5e-05	-0.000115	-8.3e-05	0.000159	0.000151	-0.00028	-0.000113
78	1	1	1.045	746.41	0.78	-3.4e-05	-6.9e-05	-0.000112	-8.9e-05	-7e-05	-4.9e-05	2.5e-05	-2.8e-05	-4.6e-05	-0.000114	-5.7e-05	-5.6e-05	-4e-06	-3e-05	2.1e-05	-7e-06	1.1e-05	-7.5e-05	6.5e-05
79	1	1	1.12262	783.88	0.88	-0.00019	0.000126	-4.4e-05	4.1e-05	5.9e-05	1e-06	0.000437	0.000158	0.000217	-3.1e-05	-2.9e-05	-2e-05	-7.2e-05	-6e-05	-9.5e-05	6.2e-05	0.000128	0.000109	6.2e-05
80	2	1	1.90444	672.58	0.9	0.000565	-5.9e-05	-1.1e-05	0.000112	1.3e-05	-8.2e-05	0.003332	-9.3e-05	-0.000293	2.5e-05	-0.00012	-0.000413	-0.000337	-0.000458	-0.000302	0.000566	0.000459	0.000127	8.4e-05
81	1	2	1.25998	753.98	0.95	0.000144	8e-06	-1.3e-05	-4e-05	-2.5e-05	1.4e-05	0.000228	-6.4e-05	0.0002	-0.000124	-6.4e-05	-4.5e-05	-7e-06	0.000103	5.6e-05	2.3e-05	0	-1.5e-05	-1e-06
82	1	1	1.65502	567.97	0.94	-0.000232	0.000124	0.00021	3.9e-05	0.000242	-6.9e-05	-0.000364	-0.00022	0.000358	-0.000246	0.000147	-0.000449	-9.3e-05	0.000145	0.000344	0.003525	0.000153	0.000267	0.000169
83	2	1	1.16701	796.91	0.93	1e-05	-0.0001	-0.000384	-0.000188	-0.000283	-0.000179	-0.000333	-0.000337	-0.000312	-0.00047	-0.000373	-0.000394	-0.0002	-0.000165	-0.000352	-0.000249	-0.000403	-0.000408	-0.000185
